# Supplementary material for: A SEMA3 Signaling Pathway-Based Multi-Biomarker for Prediction of Glioma Patient Survival
Source: Int J Mol Sci. 2020 Oct 7;21(19):7396. doi: 10.3390/ijms21197396 (PMC7582960; doi:10.3390/ijms21197396)
Supplement: Supplementary file 1 [file ijms-21-07396-s001.zip]

Archive with 2 entries (2 files):
- Supplementary Table S1.xls.xlsx
- Supplementary Table S2.doc.docx
