# Supplementary material for: A SEMA3 Signaling Pathway-Based Multi-Biomarker for Prediction of Glioma Patient Survival
Source: Int J Mol Sci. 2020 Oct 7;21(19):7396. doi: 10.3390/ijms21197396 (PMC7582960; doi:10.3390/ijms21197396)
Supplement: Supplementary file 1 [file ijms-21-07396-s001.zip › Supplementary Table S1.xls.xlsx]

## Sheet: Sheet1
Supplementary Table S1. Correlations between mRNA expression of genes in glioma tumors
	SEMA3A		SEMA3B		SEMA3C		SEMA3D		SEMA3E		SEMA3F		SEMA3G		NRP1		NRP2		PLXNA2		PLXND1		CDH1		CDH2		ITGB1		ITGB3		ITGA5		ITGAV		KDR
	r	p	r	p	r	p	r	p	r	p	r	p	r	p	r	p	r	p	r	p	r	p	r	p	r	p	r	p	r	p	r	p	r	p	r	p
SEMA3B	-0.25323	0.0529724
SEMA3C	-0.0203401	0.87847	0.472693	<0,001
SEMA3D	-0.0101957	0.938909	0.249633	0.0565527	0.173185	0.18961
SEMA3E	0.480199	<0,001	-0.133524	0.313361	-0.0133079	0.920315	0.139177	0.293124
SEMA3F	-0.076949	0.562407	-0.0641515	0.6293	-0.00720612	0.956802	-0.444079	<0,001	0.05398	0.684704
SEMA3G	-0.365595	0.00440785	0.630366	<0,001	0.17251	0.191367	0.504485	<0,001	-0.124769	0.346423	-0.122941	0.353589
NRP1	0.209392	0.111462	-0.247103	0.0591871	0.121234	0.360365	-0.459768	<0,001	0.0347663	0.793776	0.512667	<0,001	-0.451155	<0,001
NRP2	-0.308642	0.0173886	0.352744	0.0061403	0.306405	0.0182619	-0.0834544	0.529737	-0.423411	0.000833663	0.112683	0.395475	0.163504	0.215949	0.0564543	0.67106
PLXNA2	-0.0960262	0.469382	0.539115	<0,001	0.130171	0.325774	0.329184	0.0109028	0.0662262	0.618233	0.127481	0.335959	0.612406	<0,001	-0.125316	0.344297	0.271563	0.0374744
PLXND1	-0.268991	0.0393902	0.50662	<0,001	0.185789	0.158884	-0.280872	0.0311742	-0.206125	0.117284	0.425951	0.000769464	0.234221	0.0741766	0.174521	0.186164	0.226015	0.0852032	0.137405	0.299375
CDH1	0.146904	0.27115	0.175523	0.187536	-0.04129	0.758279	0.509929	<0,001	0.200061	0.132139	-0.119691	0.370828	0.322714	0.0134844	-0.340923	0.00882297	-0.0869956	0.516113	0.372808	0.00395031	-0.195065	0.142277
CDH2	0.00901254	0.945987	-0.192736	0.143602	-0.398384	0.00177779	0.220022	0.0940418	0.0503049	0.705155	-0.224017	0.0880743	-0.167518	0.204732	-0.108871	0.411755	-0.0991378	0.455038	0.0647475	0.626113	-0.2939	0.0238625	0.201897	0.128554
ITGB1	0.0357273	0.788206	-0.254137	0.0520992	0.0260141	0.844942	-0.0256307	0.8472	-0.129339	0.328903	-0.053232	0.688848	-0.205607	0.11823	0.126947	0.338001	0.0366315	0.782975	-0.183919	0.163194	-0.106618	0.421559	-0.255932	0.052487	0.225945	0.0853026
ITGB3	-0.225727	0.0856122	-0.0598758	0.652365	0.037736	0.776598	-0.447569	<0,001	-0.22504	0.0865959	0.381798	0.0028467	0.0757522	0.568519	0.297246	0.0222377	0.0272473	0.837689	-0.161521	0.221644	0.457026	<0,001	-0.426005	0.000855663	-0.361327	0.00492808	-0.032182	0.808805
ITGA5	-0.137766	0.298093	-0.0417294	0.753667	0.10443	0.431202	-0.659681	<0,001	-0.0958093	0.470392	0.57412	<0,001	-0.158063	0.231829	0.398269	0.00178378	0.169577	0.199142	-0.288317	0.0267957	0.610666	<0,001	-0.412754	0.00128244	-0.444773	<0,001	-0.0904792	0.495546	0.662595	<0,001
ITGAV	-0.203133	0.122819	0.185829	0.158792	-0.0534978	0.687374	0.233236	0.0754376	-0.248647	0.0575679	-0.138182	0.296623	0.247726	0.0585296	-0.255057	0.0512246	0.327296	0.0113955	0.159171	0.22853	0.157413	0.233777	0.0553391	0.679905	0.365308	0.00444125	0.124988	0.34557	-0.00333705	0.979988	-0.0623958	0.638731
KDR	-0.120382	0.363775	0.0681599	0.607992	-0.0734723	0.580247	0.140054	0.290062	0.0825452	0.534246	0.421323	0.000890035	0.176274	0.181713	0.14605	0.269697	-0.0478183	0.719111	0.386271	0.00251319	0.202158	0.124665	0.32302	0.0133912	0.0987687	0.456727	-0.127818	0.334671	-0.0176751	0.894296	0.0304521	0.818904	0.0127452	0.923674
VEGFA	0.160021	0.226024	-0.59005	<0,001	-0.307262	0.017923	-0.656761	<0,001	0.155595	0.239292	0.537926	<0,001	-0.645478	<0,001	0.521436	<0,001	-0.229156	0.0808394	-0.472229	<0,001	0.0123582	0.925985	-0.410452	0.00137356	-0.00745591	0.955306	0.0369966	0.780865	0.373784	0.00354368	0.486385	9.39313e-05	-0.270757	0.0380662	0.05773	0.664065
r - Pearson's correlation coefficient
Underlined numbers - Correlations between SEMA3 and their receptors
Numbers in bold - p<0,05
Numbers in bold and italic - The strongest correlation (r>0,6)
